# Supplementary material for: Conserved pathogenesis of ancestral and contemporary Oropouche virus strains in a murine pregnancy model
Source: Nat Commun. 2026 May 12;17:6542. doi: 10.1038/s41467-026-72711-2 (PMC13381898; doi:10.1038/s41467-026-72711-2)
Supplement: Supplementary file 4 — Source Data [file 41467_2026_72711_MOESM4_ESM.xlsx]

## Sheet: Fig 1
Figure 1b									Figure 1c				Figure 1d
	D1	D2	D3	D4	D5	D6	D7			Liver	Spleen			Placenta										Fetus
E4.5 (D0)	0	0	0	0					T5-18	11600	1050000		D1	107000	32700	299000	210000							29100	18900	18000	21900	8720
E5	-1.41509	5.6701	5.08475	4.24528					T7-18	882000	916000		D2	149000	9470	26000	77900	78300						13600	14500	19300	23000	57200
E6	0.943396	4.63918	5.08475	7.07547					T8-18	1960000	3520000		D3	42100	88300	17700	48200	1e-09	1e-09	1e-09				15100	12800	19200	8290	14200
E7.5 (D0)	6.13208	7.21649	8.47458	7.54717	0	0	0		T9-18	466000	2720000		D4	28800	1e-09	1e-09	40000	1e-09						1e-09	23400	16000	25800	26500	43700	23500
E8	7.54717	11.3402	11.0169	8.49057	4.31034	5.06912	3.86266		T2-23	879000000	7780000		D5	1460000000	91500000	3590000	1510000	324000	326	2710	116000			3080	2560	5120	738000	2090	237000
E9	7.07547	15.4639	13.1356	14.1509	10.3448	9.21659	8.58369		T3-23	1260000	23100000		D6	23200000	1e-09	814000	207000	156000	48500	9030	274000000			5900	4520	7000	10800	8140	6780
E10	11.7925	20.6186	18.2203	22.1698	13.7931	14.2857	12.4464		T4-23	57500000	19400		D7	9220000	3750000	9880000	116000	559000	37100	344000	117000	36200000	1940000	1770	2590	1990	15900	10900	62800	4750	3910
E11	17.9245	24.7423	24.5763	25.9434	17.6724	17.9724	9.01288
E12	24.0566	31.9588	32.6271	32.0755	24.569	21.1982	25.3219
E13	27.8302	39.1753	39.8305	38.6792	29.7414	28.5714	33.0472
E14	32.5472	47.4227	44.9153	45.283	40.5172	35.023	41.2017
E15	42.4528	53.6082	50.4237	56.6038	49.569	45.1613	51.073
Figure 1e									Figure 1f				Figure 1g
	D1	D2	D3	D4	D5	D6	D7			Liver	Spleen			Placenta										Fetus
E12.5 (D0)	0	0	0	0	0	0	0		T1-17	10600000000	66900000		D1	9250000	622000	3080000	638000	704000	613000	863000	10800000	4460000				27800	1570	95600	9900	1e-09	1190	1640
E13	5.13699	5.61798	6.41509	3.63636	8.48708	8.73016	6.14754		T2-17	1e-09	222000		D2	95800	72400	1e-09	315000	174000	521000	3250000	2930000					18400	1e-09	8420	1e-09	1e-09
E14	10.9589	10.8614	13.2075	10.5455	12.5461	13.8889	12.7049		T3-17	94500000	510000000		(birth) D3													1e-09	663000	14100	1620000	147000000
E15	16.0959	19.1011	17.7358	16.3636	20.6642	19.8413	18.8525		T4-17	12300000000	1630000000		D4	2980000	3060000	12300000	445000	3080000	3250000	2430000						8510	3590	29600	4070	4860
E16	21.2329	26.9663	24.5283	21.0909	25.4613	26.1905	25.8197		T5-17	169000000	378000		D5	2100000000	7860000	73300000	12100	21100	484000	40500	83100					3950	4350	3920	20000	7230
E17	28.7671	32.2097	28.3019	26.9091	32.8413	34.5238	34.4262		T6-17	315000000	220000		D6	8080000	503000	6380000	114000	431000	176000	227000						12600	12300	5390	7280	3130	3490
									T7-17	3950000000	24100000		D7	2390000	4310000	490000	445000	245000	88200	101000						9150	21600	27800	8520	5850

## Sheet: Fig 2
Figure 2b						Figure 2c				Figure 2d
	D1	D2	D3	D4			Liver	Spleen			Placenta										Fetus
E7.5 (D0)	0	0	0	0		T1	96739.4	713083		D1	892000	2310000	2790000	14700000	46000000	2670000	2720000	4350000	1970000	1710000	467	1900	5010	51900	542000	114000	1140	2230	3910	1640
E8	7.07965	1.31579	1.82648	3.11111		T2	117958	928139		D2	547000	28500000	40200000	1190000	828000	50400	263000	1990000	1810000		1e-09	1e-09	1e-09	1e-09	2030	4440
E9	12.3894	2.19298	6.84932	8		T4	466951	187562		D3	4720000	1380000	943000	1170000	1e-09	679000	389000	169000	15800		1130	6350	4450	8920	255	1430	408
E10	19.0265	8.33333	10.0457	14.2222		T5	155820	2.15593e+06		D4	4540000	853000	17700000	416000	1690000	465000	1e-09				1e-09	5550	91400	1e-09	4470	665	21600
E11	30.531	13.5965	15.5251	20
E12	39.3805	23.2456	21.9178	25.7778
E13	47.3451	27.193	30.5936	36.4444
E14	60.6195	35.9649	37.8995	41.7778
E15	69.0265	48.6842	46.1187	52.8889
Figure 2e									Figure 2f				Figure 2g
	D1	D2	D3	D4	D5	D6	D7			Liver	Spleen			Placenta										Fetus
E12.5 (D0)	4.25532	8.53659	7.17131	7.36434	6.64062	8.98438	2.9304		T1	399000000	1190000		D1	9570	1e-09	3310	60900	5680	20600					187000	5930	3870	9990	10600	3620
E13	8.15603	15.4472	12.3506	15.8915	13.6719	14.0625	6.22711		T2	178000	20800		D2	1e-09	536	1e-09	1e-09	1e-09	44900	58.3				290	2560	5130	2600	19400	26100	7410
E14	11.7021	21.9512	21.5139	24.031	23.0469	23.0469	13.5531		T3	4090000	570000		D3	135000	418	276	630000	1e-09	132	76.3	702			1e-09	1310	164	58100	2530	9930	498	1190
E15	17.0213	32.9268	28.6853	27.907	27.3438	25	19.4139		T4	379000000	6350000		D4	90500	1710000	7720	2490	1e-09	3620	859				4960	828	748	1450	70500	4880	32700
E16	28.0142	44.3089	37.0518	36.4341	32.8125	36.3281	24.9084		T5	642000	73900		D5	851	1e-09	364	737	573						13600	250000	1e-09	296	19100
									T6	193000	1920000		D6	162000	6750	1e-09	2710000	109000	9710					3390	543	2450	110000	7700	197
									T7	493000	60000		D7	1300	2550	639	1960	1e-09						25700	376000	56300	6060
Figure 2h									Figure 2i
	D1	D2 (birth)	D3	D4	D5	D6 (birth)				Placenta										Fetus
Liver	111000000	3860	26900	7440	144000000	2510			D1	10300000	1030000	2820000	1700000	719000						1e-09	1e-09	1e-09	13200	1e-09
Spleen	1140000		13800	4330	522000				(birth) D2											4630	1e-09	1e-09	1e-09	10300
									D3	1e-09	1e-09	1e-09	1e-09	1e-09	1e-09	1e-09				11900	9130	1e-09	1e-09	2200	1e-09	575
									D4	1e-09	2340	1e-09	1e-09							1e-09	6170	1e-09	1e-09
									D5	252000	1e-09	1e-09	19800000	3430000						1e-09	1e-09	1e-09	1e-09
									(birth) D6														1e-09	2620

## Sheet: Fig 3
Figure 3a
hpi	BeAn19991			240023
0	2.31387	2.31387	2.31387	2.30103	2.30103	2.30103
18	2.2	2.7	3.03	3.03	3.2	2.93
24	3.7	3.47	3.7	3.7	3.2	4.2
48	8.2	8.2	8.37	6.93	6.93	8.03
72	9.2	9.2	9.2	9.2	9.2	8.7
Figure 3b
hpi	BeAn19991			240023
0	2.31387	2.31387	2.31387	2.30103	2.30103	2.30103
18	2.03	1.7	1.7	3.53	3.47	3.2
24	3.03	2.2	1.7	2.7	3.2	3.93
48	7.03	6.03	6.2	7.2	5.7	5.37
72	9.2	9.2	9.2	9.2	7.93	6.37
Figure 3c
hpi	BeAn19991			240023
0	2.31387	2.31387	2.31387	2.30103	2.30103	2.30103
18	2.7	2.7	3.03	3.7	3.86	3.7
24	3.37	2.93	2.47	3.03	3.37	3.2
48	5.53	5.93	3.93	4.87	3.2	4.2
72	6.03	7.7	6.03	5.03	5.36

## Sheet: Fig 4
Figure 4a
A549								Vero E6
hpi	240023			BeAn19991				hpi	BeAn19991			240023
24	7.7	7.2	7.033	6.2	5.93	5.533		24	5.7	5.7	5.7	7.2	7.2	7.2
48	8.07	7.2	7.7	7.2	6.7	7.033		48	7.366	6.366	6.366	6.7	7.469	6.7
Figure 4b
	BeAn19991 M UTR			AM0059/88 M UTR
0	1	1	1	1	1	1
25	3.57781	16.0898	1.59717	61.0633	40.6577	32.4581
50	8.76	12.77	15.09	130.137	279.038	79.9518
250	109.918	90.274	23.437	604.172	842.567	471.663
500	122.623	107.316	57.7652	691.558	1030.38	537.389
1000	67.178	51.3894	30.3991	377.538	466.289	242.614
Figure 4c
	BeAn19991 M UTR			AM0059/88 M UTR
0	1	1	1	1	1	1
25	2.976	4.97983	0.962831	62.4004	45.8122	7.56435
50	5.41078	11.8939	1.96365	106.16	146.93	100.19
250	24.9143	38.3699	9.17042	415.953	344.899	420.844
500	27.8927	31.4379	8.39884	517.311	408.955	574.429
1000	12.4549	17.7217	4.30508	380.417	372.421	328.628

## Sheet: Fig 5
Figure 5b
Days	BeAn19991	240023
3		1
3		1
3		1
3		1
3		1
3		1
3		1
3		1
4	1
4	1
4	1
4	1
5	1
5	1
5	1
Figure 5c										Figure 5d									Figure 5e
	d.p.i.	M1	M2	M3	M4	F1	F2	F3		Days	M1	M2	M3	M4	F1	F2	F3			M1	M2	M3	M4	F1	F2	F3
0		0	0	0	0	0	0	0		0	0	0	0	0	0	0	0		Liver	879000000000	866000000000	5800000000	35600000000	625000000	225000000	1750000000
1		0	0	0	0	0	0	0		1	4.016	3.019	2.252	2.597	3.636	5	2.667		Spleen	146000000000	42900000000	8480000000	3650000000	2800000000	2070000000	525000000
2		0	0	0	0	0	0	0		2	4.418	5.66	3.153	2.597	1.212	5	6		Heart	9370000000	1520000000	64600000	18400000	59000000	22000000	51400000
3		0	0	0	0	0	0	0		3	4.819	6.038	4.505	4.762	0.606	5.625	6		Lung	4770000000	3880000000	78100000	33100000	23300000	227000000	182000000
4		10	10	3	3	10	10	2		4	-2.008	-5.66	4.505	6.494	-5.455	-3.125	3.333		Brain	2950000000	3560000000	67500000	21000000	22000000	41400000	137000000
5				10	10			10		5				-3.0303
6
7
8
9
10
11
12
13
14
Figure 5f											Figure 5g										Figure 5h
	d.p.i.	F1	F2	F3	F4	F5	M1	M2	M3		Days	F1	F2	M1	M2	M3	F3	F4	F5			F1	F2	F3	F4	F5	M1	M2	M3
0		0	0	0	0	0	0	0	0		0	0	0	0	0	0	0	0	0		Liver	235000000000	85800000000	1470000000000	76200000000	126000000000	4370000000	329000000000	11900000000
1		0	0	0	0	0	0	0	0		1	2.463	1.01	3.96	3.279	4.831	2.381	0	3.488		Spleen	19800000000	40200000000	71200000000	11700000000	48400000000	46300000000	26100000000	46800000000
2		0	0	0	0	0	0	0	0		2	2.956	5.556	4.95	4.918	5.797	3.571	0	4.07		Heart	775000000	2740000000	3130000000	3240000000	3140000000	200000000000	4560000000	14800000000
3		10	10	10	10	10	10	10	10		3	-3.448	-5.051	-1.98							Lung	584000000	2820000000	12500000000	27200000000	13300000000	13200000000	68000000000	26900000000
4																					Brain	208000000	104000000	2280000000	421000000	1630000000	2130000000	2830000000	2510000000
5
6
7
8
9
10
11
12
13
14

## Sheet: Fig 6
Figure 6a
Reciprocal serum dilution	non pregnant (14 dpi)							pregnant (5 dpi)
	017-T1	017-T6	017-T1	017-T3	017-T5	017-T7		017-T1	017-T6	017-T1	017-T3	017-T5	017-T7
0	100	100	100	100	100			100	100	100	100	100	100
2	100	100	100	0	100			100	100	100	100	100	100
4	100	100	100	0	100			66	66	100	100	100	66
8	66	0	66	0	100			66	66	66	66	66	66
16	33	0	66	0	33			33	33	33	66	33	0
32	0	0	33	0	0			0	0	0	33	0	0
64	0	0	0	0	0			0	0	0	33	0	0
128	0	0	0	0	0			0	0	0	0	0	0
256	0	0	0	0	0			0	0	0	0	0	0
512	0	0	0	0	0			0	0	0	0	0	0
1024	0	0	0	0	0			0	0	0	0	0	0
2048	0	0	0	0	0			0	0	0	0	0	0
Figure 6b
Reciprocal serum dilution	non pregnant (14 dpi)							pregnant (5 dpi)
	037-T1	037-T3	037-T6	037-T1	037-T3	037-T5	037-T6	037-T1	037-T3	037-T6	037-T1	037-T3	037-T5	037-T6
0	100	100	100	100	100	100		100	100	100	100	100	100	100
2	0	0	0	0	100	100		100	0	100	100	100	66	100
4	0	0	0	0	100	0		100	0	100	100	0	0	100
8	0	0	0	0	66	0		66	0	0	100	0	0	0
16	0	0	0	0	0	0		0	0	0	66	0	0	0
32	0	0	0	0	0	0		0	0	0	0	0	0	0
64	0	0	0	0	0	0		0	0	0	0	0	0	0
128	0	0	0	0	0	0		0	0	0	0	0	0	0
256	0	0	0	0	0	0		0	0	0	0	0	0	0
512	0	0	0	0	0	0		0	0	0	0	0	0	0
1024	0	0	0	0	0	0		0	0	0	0	0	0	0
2048	0	0	0	0	0	0		0	0	0	0	0	0	0
Figure 6c
rOROV-BeAn19991 serum									rLSV serum
Reciprocal serum dilution	BeAn19991 (BeAn)			240023 (BeAn)					Reciprocal serum dilution	BeAn19991 (Control)			240023 (Control)
0	100	100	100	100	100	100			0	0	66	33	66	66	66
2	100	100	100	100	100	100			2	0	33	0	0	0	0
4	100	100	100	100	100	100			4	0	0	0	0	0	0
8	100	100	100	100	100	100			8	0	0	0	0	0	0
16	100	100	100	100	100	100			16	0	0	0	0	0	0
32	100	100	100	100	100	100			32	0	0	0	0	0	0
64	100	100	100	66	100	66			64	0	0	0	0	0	0
128	100	100	100	0	66	0			128	0	0	0	0	0	0
256	66	66	66	0	33	0			256	0	0	0	0	0	0
512	33	66	66	0	0	0			512	0	0	0	0	0	0
1024	0	0	0	0	0	0			1024	0	0	0	0	0	0
2048	0	0	0	0	0	0			2048	0	0	0	0	0	0

## Sheet: Fig 7
Figure 7b
	Infected dams					Uninfected dams
3	1e-09	1e-09	1e-09	1e-09	14700	559000000	1e-09	1e-09
5	1e-09	1e-09	1e-09	1e-09	1e-09	31400000000	1e-09	1e-09
7	29200	78400	97300	56700	147000	2.1079e+07	285341082	4.63746e+07
10	1e-09	211000	1e-09	1e-09	1e-09	6.78957e+07	3.9427e+07	135335
14	22300	1e-09	182000	460000	624000	94607.9	97241.5
Figure 7c
	Infected dams					Uninfected dams
3	1e-09	30800	1e-09	659000	1e-09	1e-09	1e-09	1e-09
5	68900	133000	1e-09	58500	247000	1e-09	1e-09	1e-09
7	1e-09	1e-09	200000	1e-09	1e-09	5.72065e+07	4.73358e+07	1e-09
10	1e-09	1e-09	57900	1e-09	1e-09	10514859	1.52096e+07	276872
14	123000	1e-09	1e-09	626000	833000	1.09475e+06	1.84178e+06
Figure 7d
	Infected dams					Uninfected dams
3	1e-09	1e-09	1e-09	1e-09	1e-09	30000	1e-09	165000
5	306000	1e-09	95600	1e-09	1e-09	597000	544000	1e-09
7	1e-09	47000	208000	1e-09	1e-09	527880000000	2.00849e+06	696386
10	113000	1e-09	208000	155000	1e-09	8.73384e+07	207070000000	1.01062e+06
14	1e-09	1e-09	304000	200000	191000	1e-09	1e-09
Figure 7g
	Pups (uninfected dams)					Pups (infected fams)
3	1e-09	1e-09	1e-09			32	16	16	16	32
5	1e-09	1e-09	16			32	32	32	32	32
7		16	16			16	8	8	8	8
10	4	8	32			4	4	8	8	8
14	32	16				8	8	8	8	8

## Sheet: S Fig 1
Supplementary Figure 1b
Days	UV			5 dpi			7 dpi			14 dpi
0	0	0	0	0	0	0	0	0	0	0	0	0
1	6.13497	2.7933	1.1976	0	1.14286	4.57143	1.62162	1.59574	2.24719	1.66667	1.15607	0
2	6.74847	-5.02793	1.79641	-0.571429	-2.85714	2.85714	0.540541	-2.12766	-3.37079	1.66667	1.15607	0
3	6.74847	0.558659	-1.79641	1.14286	-4.57143	4	5.40541	-1.06383	3.37079	6.11111	5.20231	2.90698
4	7.36196	0.558659	1.1976	2.28571	-1.14286	6.85714	6.48649	3.19149	5.61798	6.11111	10.4046	6.97674
5	7.97546	1.67598	2.99401	1.14286	-1.71429	5.71429	5.94595	1.59574	3.93258	3.33333	4.04624	4.06977
6		3.35196	7.18563				5.94595	5.85106	10.1124	5.55556	8.09249	7.55814
7		-0.558659	4.79042							4.44444	5.20231	4.06977
8			4.79042							10	8.67052	5.81395
9			8.98204							5.55556	12.1387	9.88372
10			3.59281							6.66667	12.7168	11.6279
11			7.18563							11.1111	12.7168	8.72093
12			9.58084							12.2222	13.8728	11.0465
13			13.1737							13.8889	14.4509	15.1163
14			6.58683							11.6667	16.185	11.6279
Supplementary Figure 1c
	Liver			Spleen			Heart			Lung			Brain
UV	68200	1e-09	37900	110000	55000	11800	14500	28300	26400	1e-09	17900	8930	41400	19800	9080
5 dpi	1e-09	7370000000	68300	1e-09	1310000000	43400	1e-09	4670000	1e-09	1e-09	1e-09	124000	1e-09	730000	70600
7dpi	152000000	65300	1e-09	10900000	170000	1e-09	181000	1e-09	1e-09	292000	1e-09	1e-09	147000	1e-09	1e-09
14 dpi	255000	164000	1080000	150000	3890000	148000	501000	110000	1e-09	106000	157000	165000	1e-09	173000	180000

## Sheet: S Fig 3
Supplementary Figure 3a
		C1	C2	C3	C4
E12.5 (D0)		0	0	0	0
E13		6.22711	7.48031	11.0714	6.31017
E14		10.989	14.5669	13.2143	12.1019
E15		15.7509	21.6535	20.7143	18.3792
E16		22.7106	28.7402	30	24.47
E17		30.4029	35.4331	36.7857	31.1399
Supplementary Figure 3b
	Liver	Spleen
C1	1e-09	1e-09
C2	53200	1e-09
C3	1e-09	111000
C4	142000	13600
Supplementary Figure 3c
	Placenta										Fetus
C1	1e-09	35865.7	82784.6	46918.5	60980.6	1e-09	1e-09	52533.8	32960.4				39611.7	1e-09	16085	81970.7	1e-09
C2	326000	4760	18500	1e-09	1e-09	1e-09	22700				18100	9820	3170	13400	183000	8480	38900
C3	25600	27100	49100	1e-09	1e-09	3660					2880	65300	6900	115000	290000	33100
C4	1e-09	1e-09	6390	1e-09							67200	41200	239000	413000

## Sheet: S Fig 4
BeAn19991	240023
77900	169000
78300	263000
88300	389000
107000	416000
116000	465000
116000	547000
117000	679000
149000	828000
156000	853000
207000	892000
210000	943000
299000	1170000
324000	1190000
344000	1380000
559000	1690000
814000	1710000
1510000	1810000
1940000	1970000
3590000	1990000
3750000	2310000
9220000	2670000
9880000	2720000
23200000	2790000
36200000	4350000
91500000	4540000
274000000	4720000
1460000000	14700000
	17700000
	28500000
	40200000
	46000000

[truncated: 2 more sheets: S Fig 5, S Fig 6]
